# Supplementary material for: Working memory and decision making in children with ADHD: an analysis of delay discounting with the use of the dual-task paradigm
Source: BMC Psychiatry. 2020 Jun 1;20:272. doi: 10.1186/s12888-020-02677-y (PMC7268601; doi:10.1186/s12888-020-02677-y)
Supplement: Supplementary file 1 — Additional file 1 Table S1.1 Complete Participants’ Demographic Data and Assessment Scores. Table S2 Complete Experimental Data. Table S3.1 Multivariate Test, k in weeks. Table S3.2 Mauchly’s Test of Sphericity. Table S3.3 Tests of Within-Subjects Effects and Between-Subjects Effect, k in weeks. Table S3.4 Pairwise Comparisons, k in weeks. Table S3.5 Parameter Estimates, k in weeks. Table S4. Tests of Between-Subjects Effects, Preliminary ANOVA using Digit Span as a Covariate. Table S5. Correlation among Demographic and Outcome Variables. Table S6. Group Comparison among Different Conditions. Table S7.1 Multivariate Test, k computed using ranked delays. Table S7.2 Mauchly’s Test of Sphericity, k computed using ranked delays. Table S7.3 Tests of Within-Subjects Effects and Between-Subjects Effect, k computed using ranked delays. Table S8.1 Multivariate Test, Using Number of Delayed Choices as a Dependent Variable. Table S8.2 Mauchly’s Test of Sphericity, Using Number of Delayed Choices as a Dependent Variable. Table S8.3 Tests of Within-Subjects Effects and Between-Subjects Effect, Using Number of Delayed Choices as a Dependent Variable. Table S9.1 Multivariate Test, Using ln(k) as a Dependent Variable. Table S9.2 Mauchly’s Test of Sphericity, Using ln(k) as a Dependent Variable. Table S9.3 Tests of Within-Subjects Effects and Between-Subjects Effect, Using ln(k) as a Dependent Variable. Table S10. Group Comparison of Delayed Choice among Different Conditions. [file 12888_2020_2677_MOESM1_ESM.xlsx]

## Sheet: S1
Table S1.1 Complete Participants' Demographic Data and Assessment Scores
ID	School	Class	Group	Age	Gender	SDAI-H	SDAI-I	Time Scale	Money Scale	IQ	Digit Span	Half Load	Full Load
1	A	A	EG	9	M	15	17	16	15	107	5	2	4
2	B	A	EG	8	M	17	17	16	16	102	5	2	4
3	C	A	EG	9	M	14	16	15	16	93	6	3	5
4	D	A	EG	9	M	16	15	15	15	100	4	2	3
5	D	B	EG	9	F	17	16	16	16	113	6	3	5
6	I	A	EG	8	F	17	18	16	15	98	5	2	4
7	E	A	EG	9	M	16	18	16	15	96	6	3	5
8	G	A	EG	8	F	18	16	15	16	95	5	2	4
9	F	A	EG	9	M	19	17	16	16	102	8	4	7
10	G	B	EG	9	M	17	18	16	16	92	7	3	6
11	K	A	EG	9	M	15	17	16	16	105	5	2	4
12	K	A	EG	9	M	16	17	16	16	98	6	3	5
13	H	A	EG	8	M	14	17	16	16	110	6	3	5
14	F	B	EG	9	F	15	17	15	16	97	5	3	4
15	I	B	EG	9	M	14	16	15	16	95	6	3	5
16	J	A	EG	9	M	16	15	15	15	93	4	2	3
17	A	A	CG	9	M	0	0	16	16	100	6	3	5
18	B	A	CG	8	M	0	0	16	16	103	6	3	5
19	C	A	CG	9	M	0	0	16	16	99	5	2	4
20	E	A	CG	8	M	0	0	16	15	104	5	2	4
21	G	B	CG	8	M	0	0	16	16	99	5	2	4
22	D	A	CG	9	M	3	0	16	16	99	7	3	6
23	F	A	CG	8	M	0	0	16	16	113	5	2	4
24	F	B	CG	10	F	0	0	16	16	105	5	2	4
25	K	A	CG	8	M	0	0	15	16	101	6	3	5
26	D	B	CG	9	F	0	0	15	16	97	7	3	6
27	H	A	CG	8	M	0	0	16	16	105	6	3	5
28	K	A	CG	9	M	0	0	16	16	106	6	3	5
29	G	A	CG	9	F	0	0	16	16	105	6	3	5
30	I	A	CG	9	F	0	0	16	16	100	5	2	4
31	I	B	CG	8	M	0	0	15	16	96	7	3	6
32	J	A	CG	9	M	0	0	16	16	103	5	3	4

## Sheet: S2
Table S2 Complete Experimental Data
Condition		1€ - 11€																				2€ - 12€	2€ - 12€	2€ - 12€	2€ - 12€	2€ - 12€	2€ - 12€	2€ - 12€	2€ - 12€	2€ - 12€	2€ - 12€	2€ - 12€	2€ - 12€	2€ - 12€	2€ - 12€	2€ - 12€	2€ - 12€	2€ - 12€	2€ - 12€	2€ - 12€	2€ - 12€	3€ - 13€
Time		One Week					One Month					Six Months					One Year					One Week					One Month					Six Months					One Year					One Week					One Month
Memory Load		Zero	Half		Full		Zero	Half		Full		Zero	Half		Full		Zero	Half		Full		Zero	Half		Full		Zero	Half		Full		Zero	Half		Full		Zero	Half		Full		Zero	Half		Full		Zero	Half
Measure		Choice	Choice	ML	Choice	ML	Choice	Choice	ML	Choice	ML	Choice	Choice	ML	Choice	ML	Choice	Choice	ML	Choice	ML	Choice	Choice	ML	Choice	ML	Choice	Choice	ML	Choice	ML	Choice	Choice	ML	Choice	ML	Choice	Choice	ML	Choice	ML	Choice	Choice	ML	Choice	ML	Choice	Choice	ML
ID	Group
1	EG	11	11	2	1	2	11	1	2	1	4	11	1	2	1	4	1	1	2	1	4	2	2	2	2	4	2	2	1	12	4	2	2	2	2	3	2	2	2	12	4	13	13	2	3	4	13	13	2
2	EG	11	11	2	1	5	11	1	2	1	5	1	1	2	11	3	1	1	2	11	2	12	2	2	2	1	12	12	2	2	3	2	2	2	12	1	2	2	2	2	5	3	3	2	13	4	3	3	2
3	EG	11	1	3	1	5	11	1	3	1	2	1	11	3	1	5	1	1	3	11	4	12	2	3	2	4	2	2	3	2	3	2	2	3	2	4	2	2	3	12	5	3	3	3	13	3	13	3	3
4	EG	1	1	2	11	3	11	11	2	1	3	11	1	1	1	2	11	1	2	1	2	12	12	1	2	2	2	12	2	2	3	2	12	2	12	3	12	12	2	2	3	13	13	2	3	3	13	13	2
5	EG	11	1	3	1	5	1	11	3	11	3	11	1	3	1	4	11	1	3	1	3	2	2	3	12	3	2	12	3	2	5	2	12	3	2	5	2	2	3	2	4	13	13	3	3	4	3	13	3
6	EG	1	1	1	1	2	1	1	1	11	1	1	1	2	11	1	1	11	1	1	4	12	12	2	12	2	2	12	2	2	3	12	12	1	2	2	12	2	1	2	1	13	13	1	3	1	13	3	2
7	EG	11	1	3	1	4	11	1	3	1	4	11	1	3	1	5	1	1	1	1	5	12	2	2	2	3	2	12	1	2	4	2	2	3	2	3	2	2	2	12	5	13	13	1	3	2	13	3	3
8	EG	1	1	2	1	5	11	1	3	1	5	1	1	3	1	3	1	11	3	1	2	12	2	3	2	1	2	12	3	2	3	2	12	3	2	1	2	2	2	2	5	13	3	2	3	4	3	13	3
9	EG	11	1	4	1	2	1	1	4	1	6	1	1	4	1	6	1	1	4	1	6	12	2	4	2	2	2	2	4	2	7	2	2	4	2	7	2	12	4	2	5	13	3	4	13	5	3	3	4
10	EG	1	11	3	1	5	11	1	3	1	4	1	11	2	1	5	1	1	3	1	6	12	2	3	2	5	2	12	2	2	6	2	2	3	2	4	2	2	2	2	6	13	3	2	3	4	3	13	3
11	EG	11	11	2	1	2	11	1	2	1	4	11	1	2	1	4	1	1	2	1	4	2	2	2	2	4	2	2	1	12	4	2	2	2	2	3	2	2	2	12	4	13	13	2	3	4	13	13	2
12	EG	11	1	2	1	4	11	1	2	1	5	11	1	3	1	5	11	1	3	1	3	2	2	3	2	5	12	2	3	2	2	12	2	3	2	3	2	2	3	2	3	13	13	3	3	3	13	3	2
13	EG	11	1	3	1	5	11	1	3	1	2	11	11	2	1	3	1	1	3	1	5	2	2	2	2	4	12	12	3	2	3	2	2	2	2	5	2	2	3	2	5	13	3	3	13	3	13	3	3
14	EG	11	11	2	1	2	11	11	3	1	4	1	1	2	1	2	1	1	3	1	2	2	12	3	2	2	12	2	2	2	4	2	12	2	2	3	12	2	3	2	4	13	13	3	3	4	13	3	2
15	EG	11	1	3	1	5	11	1	3	1	2	1	11	3	1	5	1	1	3	11	4	12	2	3	2	4	2	2	3	2	3	2	2	3	2	4	2	2	3	12	5	3	3	3	13	3	13	3	3
16	EG	1	1	2	11	3	11	11	2	1	3	11	1	1	1	2	11	1	2	1	2	12	12	1	2	2	2	12	2	2	3	2	12	2	12	3	12	12	2	2	3	13	13	2	3	3	13	13	2
17	CG	11	11	3	11	4	11	1	3	1	4	1	1	1	1	3	1	1	3	1	4	12	12	3	12	4	12	12	3	12	5	2	2	3	12	5	2	2	3	12	5	13	13	3	13	5	13	3	3
18	CG	11	11	3	1	4	11	11	3	11	3	1	1	2	11	5	1	1	3	11	4	12	12	3	2	4	2	12	3	2	4	2	2	3	2	5	2	2	3	2	3	13	13	3	3	3	13	13	3
19	CG	11	11	1	11	5	11	11	2	1	3	1	11	2	1	5	1	1	2	1	5	12	12	2	12	5	2	2	1	2	5	2	2	2	2	5	2	12	2	2	5	13	13	2	13	5	3	3	2
20	CG	11	11	2	11	3	11	11	2	11	3	1	1	2	11	1	1	11	2	1	4	12	12	2	12	2	12	12	2	12	4	12	12	2	12	4	2	2	2	2	3	13	13	2	13	3	13	13	2
21	CG	11	11	2	11	4	11	11	2	11	1	1	1	2	1	3	1	1	3	1	4	12	12	2	12	3	2	2	2	12	3	2	2	2	2	4	2	2	2	2	3	13	13	2	13	4	13	3	2
22	CG	11	11	3	11	4	11	11	3	11	4	1	11	3	11	5	1	1	3	1	2	12	12	3	12	3	12	12	3	12	5	2	12	2	12	3	2	2	3	2	5	13	13	3	13	3	13	13	3
23	CG	11	11	2	11	3	11	11	2	11	4	11	11	2	1	4	11	11	2	1	3	12	12	2	12	2	2	12	2	12	4	12	2	2	2	4	2	2	2	2	3	13	13	2	13	3	3	13	1
24	CG	11	11	2	11	4	11	11	2	11	1	11	11	2	11	4	11	11	2	11	4	12	12	2	12	3	12	12	2	12	4	12	12	1	12	2	12	12	1	12	3	13	13	2	13	3	13	13	1
25	CG	11	11	3	11	3	11	11	3	11	3	11	11	3	11	4	1	1	3	1	5	12	12	3	12	4	12	12	3	12	5	12	12	3	12	3	2	2	2	2	5	13	13	3	13	4	13	13	3
26	CG	11	11	3	11	3	11	11	2	11	4	11	11	3	11	3	1	1	2	1	3	12	12	1	12	3	12	12	3	12	3	12	12	2	2	4	2	2	2	2	4	13	13	3	13	2	13	13	3
27	CG	11	1	3	11	3	11	11	2	1	4	11	11	3	1	5	1	1	2	1	3	12	12	2	12	4	12	12	3	2	4	12	12	2	2	4	2	2	0	2	3	13	13	2	13	4	13	13	3
28	CG	11	1	3	11	3	11	11	2	1	5	11	11	3	11	5	1	1	3	1	5	12	12	3	12	5	12	2	3	12	5	12	12	3	12	5	2	2	2	2	5	13	3	3	13	5	13	13	3
29	CG	11	11	3	11	4	11	11	3	11	5	11	11	3	11	5	1	1	3	1	4	12	12	2	12	5	12	12	3	12	4	12	12	3	12	5	2	2	2	2	5	13	13	3	13	4	13	13	2
30	CG	11	11	2	11	4	11	11	2	11	4	11	1	2	11	3	1	1	2	1	4	12	12	2	12	4	12	12	2	12	3	12	2	2	12	3	2	2	2	2	4	13	13	2	13	4	13	13	2
31	CG	11	11	3	11	6	11	11	3	11	6	11	11	3	11	6	11	11	3	11	6	12	12	3	12	6	12	12	3	12	5	12	12	3	12	5	12	12	3	12	5	13	13	3	13	6	13	13	3
32	CG	11	11	3	11	4	11	11	3	11	2	11	11	3	1	3	11	11	3	1	4	12	12	3	12	4	12	12	3	12	3	12	12	3	2	4	2	2	3	2	4	13	13	3	13	3	13	13	3
[truncated: 32 more columns]

## Sheet: S3
Table S3.1 Multivariate Test, k in weeks
Effect	Wilks' Lambda	F	Hypothesis df	Error df	Sig.	Partial Eta Squared	Noncent. Parameter	Observed Power
Memory Load	0.3	33.774	2	29	0	0.7	67.549	1
Memory Load x Group	0.457	17.242	2	29	0	0.543	34.485	0.999
Delay	0.078	110.018	3	28	0	0.922	330.053	1
Delay x Group	0.11	75.27	3	28	0	0.89	225.811	1
Memory Load x Delay	0.26	11.835	6	25	0	0.74	71.01	1
Three-Way Interaction	0.423	5.693	6	25	0.001	0.577	34.16	0.986
Table S3.2 Mauchly's Test of Sphericity
Within Subjects Effect	Mauchly's W	Approx. Chi-Square	df	Sig.	Epsilon
					Greenhouse-Geisser	Huynh-Feldt	Lower-bound
Memory Load	0.951	1.449	2	0.484	0.954	1	0.5
Delay	0.006	145.12	5	0	0.399	0.42	0.333
Memory Load x Delay	0	342.766	20	0	0.356	0.396	0.167
Tests the null hypothesis that the error covariance matrix of the orthonormalized transformed dependent variables is proportional to an identity matrix.
Table S3.3 Tests of Within-Subjects Effects and Between-Subjects Effect, k in weeks
Source	Correction	df	Errors df	F	Sig.	Partial Eta Squared	Noncent. Parameter	Observed Powera
Memory Load	Sphericity Assumed	2	60	27.538	0	0.479	55.076	1
Memory Load x Group	Sphericity Assumed	2	60	14.001	0	0.318	28.003	0.998
Delay	Greenhouse-Geisser	1.196	35.873	220.094	0	0.88	263.181	1
Delay x Group	Greenhouse-Geisser	1.196	35.873	178.937	0	0.856	213.966	1
Memory Load x Delay	Greenhouse-Geisser	2.134	64.006	15.017	0	0.334	32.038	0.999
Three Ways Interaction	Greenhouse-Geisser	2.134	64.006	8.723	0	0.225	18.61	0.97
Group	-	1	30	228.2	0	0.884	228.2	1
Table S3.4 Pairwise Comparisons, k in weeks
Measures	Comparison		Difference	S.E.	p-value	95% C.I.
Group	EG	CG	,885*	0.059	0	-1.005	-0.765
Memory Loads	Zero	Half	-,318*	0.074	0	-0.505	-0.131
	Zero	Full	-,513*	0.062	0	-0.668	-0.357
	Half	Full	-,194*	0.073	0.036	-0.379	-0.01
Delays	1 Week	1 Month	1,178*	0.096	0	0.908	1.447
	1 Week	6 Months	1,565*	0.098	0	1.29	1.841
	1 Week	1 Year	1,597*	0.098	0	1.32	1.874
	1 Month	6 Months	,388*	0.029	0	0.305	0.47
	1 Month	1 Year	,419*	0.034	0	0.323	0.515
	6 Months	1 Year	,320*	0.008	0.004	0.008	0.55
* The mean difference is significant at the .05 level using Sidak's correction.
Table S3.5 Parameter Estimates, k in weeks
Memory Load	Delay	Parameter	B	S.E.	t	p-value	95% Confidence Interval		Partial Eta Squared	Noncent. Parameter	Observed Power
Zero	1 Week	Intercept	1.562	0.168	9.302	0	1.219	1.905	0.743	9.302	1
Zero	1 Week	CG vs. EG	-1.562	0.238	-6.578	0	-2.048	-1.077	0.591	6.578	1
Zero	1 Month	Intercept	0.485	0.08	6.047	0	0.321	0.649	0.549	6.047	1
Zero	1 Month	CG vs. EG	-0.361	0.113	-3.185	0.003	-0.593	-0.13	0.253	3.185	0.869
Zero	6 Months	Intercept	0.132	0.018	7.244	0	0.095	0.169	0.636	7.244	1
Zero	6 Months	CG vs. EG	-0.067	0.026	-2.58	0.015	-0.119	-0.014	0.182	2.58	0.704
Zero	1 Year	Intercept	0.075	0.008	9.093	0	0.058	0.092	0.734	9.093	1
Zero	1 Year	CG vs. EG	0.005	0.012	0.472	0.641	-0.018	0.029	0.007	0.472	0.074
Half	1 Week	Intercept	3.411	0.317	10.765	0	2.764	4.059	0.794	10.765	1
Half	1 Week	CG vs. EG	-3.047	0.448	-6.798	0	-3.962	-2.131	0.606	6.798	1
Half	1 Month	Intercept	0.752	0.09	8.37	0	0.569	0.936	0.7	8.37	1
Half	1 Month	CG vs. EG	-0.586	0.127	-4.612	0	-0.846	-0.327	0.415	4.612	0.994
Half	6 Months	Intercept	0.145	0.016	8.923	0	0.111	0.178	0.726	8.923	1
Half	6 Months	CG vs. EG	-0.076	0.023	-3.297	0.003	-0.122	-0.029	0.266	3.297	0.891
Half	1 Year	Intercept	0.085	0.008	11.223	0	0.069	0.1	0.808	11.223	1
Half	1 Year	CG vs. EG	-0.008	0.011	-0.704	0.487	-0.029	0.014	0.016	0.704	0.105
Full	1 Week	Intercept	4.362	0.267	16.342	0	3.817	4.907	0.899	16.342	1
Full	1 Week	CG vs. EG	-3.997	0.377	-10.59	0	-4.768	-3.226	0.789	10.59	1
Full	1 Month	Intercept	1.159	0.082	14.066	0	0.991	1.327	0.868	14.066	1
Full	1 Month	CG vs. EG	-0.846	0.117	-7.265	0	-1.084	-0.608	0.638	7.265	1
Full	6 Months	Intercept	0.172	0.016	10.455	0	0.138	0.206	0.785	10.455	1
Full	6 Months	CG vs. EG	-0.083	0.023	-3.568	0.001	-0.131	-0.035	0.298	3.568	0.932
Full	1 Year	Intercept	0.08	0.007	11.133	0	0.066	0.095	0.805	11.133	1
Full	1 Year	CG vs. EG	0.005	0.01	0.54	0.594	-0.015	0.026	0.01	0.54	0.082

## Sheet: S4
Table S4. Tests of Between-Subjects Effects, Preliminary ANOVA using Digit Span as a Covariate
Source	df	Error df	F	p-value	Partial Eta Squared	Noncent. Parameter	Observed Power
Corrected Model*	2	29	121.55	0	0.893	243.099	1
Intercept	1	29	2.576	0.119	0.082	2.576	0.342
Digit Span	1	29	2.612	0.117	0.083	2.612	0.346
Group	1	29	243.098	0	0.893	243.098	1
* R Squared = ,893 (Adjusted R Squared = ,886)

## Sheet: S5
Table S5. Correlation among Demographic and Outcome Variables
Variable	Age	IQ	SDAI H	SDAI I	DBDRS ADHD-C	DBDRS ODD	DBRS CD	Digit Span	CTMQ Time	CTMQ Money	k-ZML	k-HML	k-FML	ln(k)-ZML	ln(k)-HML	ln(k)-FML
Age		0.492	0.545	0.551	0.81	0.569	0.598	0.838	0.893	0.918	0.978	0.892	0.85	0.734	0.927	0.888
IQ	-0.126		0.193	0.213	0.111	0.064	0.258	0.606	0.001	0.522	0.08	0.363	0.213	0.27	0.405	0.407
SDAI-H	0.111	-0.236		0	0	0	0	0.738	0.337	0.079	0	0	0	0	0	0
SDAI-I	0.109	-0.226	0.988		0	0	0	0.677	0.366	0.079	0	0	0	0	0	0
DBDRS-ADHD-C	0.044	-0.287	0.969	0.942		0	0	0.756	0.301	0.134	0	0	0	0	0	0
DBDRS-ODD	0.105	-0.331	0.949	0.938	0.906		0	0.845	0.222	0.064	0	0	0	0	0	0
DBRS-CD	0.097	-0.206	0.957	0.938	0.919	0.968		0.731	0.42	0.08	0	0	0	0	0	0
Digit Span	0.038	-0.095	-0.062	-0.077	-0.057	0.036	0.063		0.7	0.011	0.234	0.49	0.948	0.231	0.696	0.594
CTMQ-Time	0.025	0.544	-0.175	-0.165	-0.189	-0.222	-0.148	0.071		0.762	0.156	0.593	0.517	0.489	0.96	0.711
CTMQ-Money	0.019	0.117	-0.315	-0.315	-0.271	-0.331	-0.314	0.445	0.056		0.073	0.473	0.367	0.084	0.263	0.355
k-ZML	-0.005	-0.314	0.818	0.788	0.84	0.759	0.744	-0.216	-0.257	-0.321		0	0	0	0	0
k-HML	0.025	-0.166	0.811	0.808	0.782	0.808	0.801	0.127	-0.098	-0.132	0.599		0	0	0	0
k-FML	0.035	-0.226	0.898	0.917	0.859	0.827	0.85	-0.012	-0.119	-0.165	0.725	0.778		0	0	0
ln(k)-ZML	-0.062	-0.201	0.846	0.834	0.83	0.786	0.807	-0.218	-0.127	-0.31	0.885	0.655	0.822		0	0
ln(k)-HML	0.017	-0.153	0.803	0.81	0.773	0.75	0.757	-0.072	-0.009	-0.204	0.666	0.905	0.806	0.758		0
ln(k)-FML	0.026	-0.152	0.828	0.847	0.793	0.726	0.752	-0.098	-0.068	-0.169	0.706	0.783	0.94	0.81	0.882
Lower-left half: Pearson Correlation; Upper-right half: 2-tailed significance. Bolded correlation are significant with p<.001

## Sheet: S6
Table S6. Group Comparison among Different Conditions
DATA ENTRY								RAW DIFFERENCE					STANDARDISED EFFECT SIZE
Outcome measure		Experimental Group			Control group			p-value	M.D.	p-value	C.I.		Effect Size (d)	Hedges	S.E.	C.I.
Memory Load	Delay	mean	n	SD	mean	n	SD				lower	upper				lower	upper
Zero	1 Week	1.56244	16	0.950168	0	16	0	-	1.56244	2.80953e-07	1.07731	2.04757	2.32551	2.26691	0.453095	1.37886	3.15495			0.245332			0
	1 Month	0.48519	16	0.404189	0.12375	16	0.206579	0.00674106	0.36144	0.00336568	0.129683	0.593197	1.12609	1.09771	0.379246	0.354401	1.84102			0.104361			0.0533385
	6 Months	0.132	16	0.055426	0.0655	16	0.086913	0.0458651	0.0665	0.0150041	0.0138696	0.11913	0.912333	0.889343	0.370619	0.162944	1.61574			0.0143109			0.0224408
	1 Year	0.075	16	0.028678	0.0805	16	0.036802	0.172259	-0.0055	-	-0.0293212	0.0183212	-0.166712	-0.162511	0.354136	-0.856605	0.531583			0.00740463			0.00950224
Half	1 Week	3.41131	16	1.48261	0.36456	16	1.00772	0.0730649	3.04675	1.5347e-07	2.13148	3.96202	2.40356	2.34299	0.459102	1.44317	3.24281			0.382808			0.260191
	1 Month	0.75206	16	0.427858	0.166	16	0.274397	0.0478739	0.58606	6.95155e-05	0.326545	0.845575	1.6306	1.58951	0.405558	0.794632	2.38439			0.110472			0.070849
	6 Months	0.1445	16	0.045016	0.069	16	0.07978	0.0167845	0.0755	0.00252023	0.0287299	0.12227	1.16559	1.13622	0.381014	0.389449	1.883			0.0116231			0.0205991
	1 Year	0.0845	16	0.023364	0.077	16	0.035613	0.0567016	0.0075	0.486652	-0.0142466	0.0292466	0.249022	0.242747	0.354853	-0.452751	0.938245			0.00603256			0.00919524
Full	1 Week	4.36175	16	0.766294	0.36456	16	1.30096	0.024275	3.99719	1.18538e-11	3.2263	4.76808	3.74396	3.64961	0.577165	2.51839	4.78083			0.197856
	1 Month	1.15887	16	0.221316	0.31244	16	0.410143	0.011237	0.84643	4.34745e-08	0.608482	1.08438	2.56849	2.50377	0.472176	1.57832	3.42921			0.0571435
	6 Months	0.172	16	0.041001	0.089	16	0.083542	0.00452932	0.083	0.00123369	0.035486	0.130514	1.26132	1.22954	0.385514	0.473942	1.98513			0.0105864
	1 Year	0.08025	16	0.029519	0.08575	16	0.028132	0.427289	-0.0055	-	-0.0263195	0.0153195	-0.190748	-0.185941	0.354317	-0.880388	0.508505			0.00762177
Total	1 Week	3.11187	16	0.569384	0.243	16	0.547878	0.441709	2.86887	4.12741e-15	2.46543	3.27231	5.13459	5.00519	0.718636	3.5967	6.41369
	1 Month	0.681	16	0.170725	0.18131	16	0.216802	0.182498	0.49969	4.60743e-08	0.358797	0.640583	2.56083	2.49629	0.471558	1.57206	3.42053
	6 Months	0.13075	16	0.025048	0.07956	16	0.050392	0.00513802	0.05119	0.00101988	0.0224583	0.0799217	1.28645	1.25403	0.386745	0.496026	2.01204
	1 Year	0.08006	16	0.013041	0.08106	16	0.031199	0.000830945	-0.001	-	-0.0182648	0.0162648	-0.0418222	-0.0407683	0.35359	-0.733791	0.652255
Zero	Total	0.56388	16	0.262322	0.06737	16	0.068322	2.40293e-06	0.49651	3.68518e-08	0.358109	0.634911	2.59034	2.52506	0.473945	1.59615	3.45397
Half		1.09812	16	0.405847	0.16906	16	0.269629	0.0621404	0.92906	1.66057e-08	0.680286	1.17783	2.69655	2.62859	0.48266	1.6826	3.57459
Full		1.44331	16	0.211163	0.213	16	0.346829	0.0318768	1.23031	4.35311e-13	1.02299	1.43763	4.28495	4.17697	0.630563	2.94109	5.41284
Total		1.03513	16	0.163236	0.15	16	0.168162	0.454921	0.88513	1.45073e-15	0.765473	1.00479	5.3412	5.20661	0.740658	3.75495	6.65827

## Sheet: S7
Table S7.1 Multivariate Test, k computed using ranked delays
Effect	Wilks' Lambda	F	Hypothesis df	Error df	Sig.	Partial Eta Squared	Noncent. Parameter	Observed Power
Memory Load	0.27	39.222	2	29	0	0.73	78.445	1
Memory Load x Group	0.481	15.664	2	29	0	0.519	31.328	0.999
Delay	0.4	13.993	3	28	0	0.6	41.98	1
Delay x Group	0.135	59.875	3	28	0	0.865	179.625	1
Memory Load x Delay	0.4	6.238	6	25	0	0.6	37.426	0.992
Three-Way Interaction	0.544	3.49	6	25	0.012	0.456	20.938	0.879
Table S7.2 Mauchly's Test of Sphericity, k computed using ranked delays
Within Subjects Effect	Mauchly's W	Approx. Chi-Square	df	Sig.	Epsilon
					Greenhouse-Geisser	Huynh-Feldt	Lower-bound
Memory Load	0.941	1.764	2	0.414	0.944	1	0.5
Delay	0.53	18.246	5	0.003	0.718	0.802	0.333
Memory Load x Delay	0.054	81.278	20	0	0.538	0.63	0.167
Tests the null hypothesis that the error covariance matrix of the orthonormalized transformed dependent variables is proportional to an identity matrix.
Table S7.3 Tests of Within-Subjects Effects and Between-Subjects Effect, k computed using ranked delays
Source	Correction	df	Errors df	F	Sig.	Partial Eta Squared	Noncent. Parameter	Observed Powera
Memory Load	Sphericity Assumed	2	60	33.198	0	0.525	66.396	1
Memory Load x Group	Sphericity Assumed	2	60	13.631	0	0.312	27.261	0.997
Delay	Greenhouse-Geisser	2.155	64.647	26.623	0	0.47	57.37	1
Delay x Group	Greenhouse-Geisser	2.155	64.647	89.144	0	0.748	192.095	1
Memory Load x Delay	Greenhouse-Geisser	3.226	96.791	8.516	0	0.221	27.477	0.995
Three Ways Interaction	Greenhouse-Geisser	3.226	96.791	5.296	0.002	0.15	17.086	0.935
Group	-	1	30	128.862	0	0.811	128.862	1

## Sheet: S8
Table S8.1 Multivariate Test, Using Number of Delayed Choices as a Dependent Variable
Effect	Wilks' Lambda	F	Hypothesis df	Error df	Sig.	Partial Eta Squared	Noncent. Parameter	Observed Power
Memory Load	0.43	19.235	2	29	0	0.57	38.469	1
Memory Load x Group	0.771	4.312	2	29	0.023	0.229	8.623	0.704
Delay	0.155	51.023	3	28	0	0.845	153.069	1
Delay x Group	0.361	16.497	3	28	0	0.639	49.491	1
Memory Load x Delay	0.531	3.676	6	25	0.009	0.469	22.054	0.897
Three-Way Interaction	0.511	3.983	6	25	0.006	0.489	23.898	0.922
Table S8.2 Mauchly's Test of Sphericity, Using Number of Delayed Choices as a Dependent Variable
Within Subjects Effect	Mauchly's W	Approx. Chi-Square	df	Sig.	Epsilon
					Greenhouse-Geisser	Huynh-Feldt	Lower-bound
Memory Load	0.981	0.567	2	0.753	0.981	1	0.5
Delay	0.627	13.393	5	0.02	0.814	0.921	0.333
Memory Load x Delay	0.35	29.183	20	0.086	0.757	0.938	0.167
Tests the null hypothesis that the error covariance matrix of the orthonormalized transformed dependent variables is proportional to an identity matrix.
Table S8.3 Tests of Within-Subjects Effects and Between-Subjects Effect, Using Number of Delayed Choices as a Dependent Variable
Source	Correction	df	Errors df	F	Sig.	Partial Eta Squared	Noncent. Parameter	Observed Powera
Memory Load	Sphericity Assumed	2	60	19.395	0	0.393	38.79	1
Memory Load x Group	Sphericity Assumed	2	60	4.226	0.019	0.123	8.453	0.72
Delay	Greenhouse-Geisser	2.443	73.28	62.441	0	0.675	152.522	1
Delay x Group	Greenhouse-Geisser	2.443	73.28	19.658	0	0.396	48.018	1
Memory Load x Delay	Greenhouse-Geisser	4.539	136.171	3.657	0.005	0.109	16.601	0.9
Three Ways Interaction	Greenhouse-Geisser	4.539	136.171	4.051	0.003	0.119	18.386	0.93
Group	-	1	30	47.377	0	0.612	47.377	1

## Sheet: S9
Table S9.1 Multivariate Test, Using ln(k) as a Dependent Variable
Effect	Wilks' Lambda	F	Hypothesis df	Error df	Sig.	Partial Eta Squared	Noncent. Parameter	Observed Power
Memory Load	0.491	15.035	2	29	0	0.509	30.07	0.998
Memory Load x Group	0.982	0.272	2	29	0.764	0.18	0.545	0.89
Table S9.2 Mauchly's Test of Sphericity, Using ln(k) as a Dependent Variable
Within Subjects Effect	Mauchly's W	Approx. Chi-Square	df	Sig.	Epsilon
					Greenhouse-Geisser	Huynh-Feldt	Lower-bound
Memory Load	0.867	4.131	2	0.127	0.883	0.965	0.5
Tests the null hypothesis that the error covariance matrix of the orthonormalized transformed dependent variables is proportional to an identity matrix.
Table S9.3 Tests of Within-Subjects Effects and Between-Subjects Effect, Using ln(k) as a Dependent Variable
Source	Correction	df	Errors df	F	Sig.	Partial Eta Squared	Noncent. Parameter	Observed Powera
Memory Load	Sphericity Assumed	2	60	14.659	0	0.328	29.319	0.999
Memory Load x Group	Sphericity Assumed	2	60	0.358	0.7	0.012	0.717	0.105
Group		1	30	114.209	0	0.792	114.209	1

## Sheet: S10
Table S10. Group Comparison of Delayed Choice among Different Conditions
DATA ENTRY												STANDARDISED EFFECT SIZE
Outcome measure		EG			CG			M.D.	p-value	C.I.		Effect Size (d)	Hedges	S.E.	C.I.
Memory Load	Delay	mean	n	SD	mean	n	SD			lower	upper				lower	upper
ZML	1 W	0.71875	16	0.154785	1	16	0	-0.28125	4.30855e-08	-0.360278	-0.202222	-2.56968	-2.50492	0.472272	-3.43056	-1.57929			0.0399653			0
	1 M	0.57812	16	0.3125	0.875	16	0.204124	-0.29688	0.00339672	-0.487455	-0.106305	-1.12482	-1.09648	0.37919	-1.83968	-0.35328			0.0806872			0.0527046
	6 M	0.28125	16	0.221265	0.70313	16	0.410475	-0.42188	0.00107545	-0.659965	-0.183795	-1.27946	-1.24722	0.386401	-2.00455	-0.489886			0.0571304			0.105984
	1 Y	0.25	16	0.258199	0.17188	16	0.350223	0.07812	0.478215	-0.144035	0.300275	0.253908	0.247509	0.354904	-0.44809	0.943108			0.0666667			0.0904272
HML	1 W	0.375	16	0.241523	0.95313	16	0.135976	-0.57813	2.59465e-09	-0.719644	-0.436616	-2.94982	-2.87548	0.504176	-3.86365	-1.88732			0.062361			0.0351089
	1 M	0.51563	16	0.309149	0.84375	16	0.239357	-0.32812	0.00215405	-0.527742	-0.128498	-1.18684	-1.15694	0.381987	-1.90562	-0.408256			0.0798219			0.0618017
	6 M	0.28125	16	0.256174	0.64063	16	0.397584	-0.35938	0.0048806	-0.600862	-0.117898	-1.07458	-1.0475	0.377021	-1.78644	-0.308552			0.0661438			0.102656
	1 Y	0.17188	16	0.269548	0.1875	16	0.33541	-0.01562	0.885523	-0.235316	0.204076	-0.0513366	-0.0500429	0.353609	-0.743102	0.643016			0.069597			0.0866025
FML	1 W	0.1875	16	0.111803	0.92187	16	0.25362	-0.73437	1.16258e-11	-0.875884	-0.592856	-3.747	-3.65258	0.577459	-4.78438	-2.52078			0.0288674			0.0654844
	1 M	0.09375	16	0.125	0.76563	16	0.280903	-0.67188	9.52422e-10	-0.828859	-0.514901	-3.09043	-3.01255	0.516531	-4.02493	-2.00017			0.0322749			0.0725288
	6 M	0.14063	16	0.157288	0.51563	16	0.40279	-0.375	0.00160365	-0.595775	-0.154225	-1.22645	-1.19554	0.38384	-1.94785	-0.443231			0.0406116			0.104
	1 Y	0.1875	16	0.266145	0.10938	16	0.223024	0.07812	0.375337	-0.0991676	0.255408	0.318165	0.310147	0.355673	-0.386957	1.00725			0.0687183			0.0575845
